# Supplementary material for: Phytotoxicity of Bisphenol A to Allium cepa Root Cells Is Mediated through Growth Hormone Gibberellic Acid and Reactive Oxygen Species
Source: Molecules. 2023 Feb 22;28(5):2046. doi: 10.3390/molecules28052046 (PMC10004651; doi:10.3390/molecules28052046)
Supplement: Supplementary file 1 [file molecules-28-02046-s001.zip]

Archive with 1 entries (1 files):
- molecules-2216714-supplementary.pdf
